# Supplementary material for: Limitations of Spatial Judgment Bias Test Application in Horses (Equus ferus caballus)
Source: Animals (Basel). 2022 Nov 3;12(21):3014. doi: 10.3390/ani12213014 (PMC9654000; doi:10.3390/ani12213014)
Supplement: Supplementary file 1 [file animals-12-03014-s001.zip]

Archive with 1 entries (1 files):
- animals-1964481-supplementary.pdf
